# Supplementary material for: A Bioelectric Active Hydrogel Sensor for Trace Detection of Heavy Metal Ions in Livestock and Poultry Farm Wastewater
Source: Biosensors (Basel). 2025 May 29;15(6):341. doi: 10.3390/bios15060341 (PMC12190239; doi:10.3390/bios15060341)
Supplement: Supplementary file 1 [file biosensors-15-00341-s001.zip]

Archive with 1 entries (1 files):
- biosensors-3616823-supplementary.pdf
